# Supplementary material for: Mechanisms Driving Ground‐Dwelling Animal Diversity Responses to Urbanization Gradients: A Case Study From the Chuhe River Riparian Zone in Nanjing, China
Source: Ecol Evol. 2026 May 5;16(5):e73631. doi: 10.1002/ece3.73631 (PMC13143415; doi:10.1002/ece3.73631)
Supplement: Supplementary file 1 — Data S1: Phylogenetic tree in Newick format. Data S2: PCA scores used for clustering analysis. Data S3: Species abundance and diversity dataset used for GLM analyses. R, L, and Q matrices used for RLQ analysis. Data S4: R, L, and Q matrices used for RLQ analysis. Methods S1. R script (S1.R) containing all analyses performed in this study. [file ECE3-16-e73631-s001.zip]

Archive with 5 entries (5 files):
- ece373631-sup-0001-Supplementary Data S1.nwk
- ece373631-sup-0002-Supplementary Data S2.csv
- ece373631-sup-0003-Supplementary Data S3.csv
- ece373631-sup-0004-Supplementary Data S4.csv
- ece373631-sup-0005-Supplementary Methods S1.R
