# Supplementary material for: Mechanisms Driving Ground‐Dwelling Animal Diversity Responses to Urbanization Gradients: A Case Study From the Chuhe River Riparian Zone in Nanjing, China
Source: Ecol Evol. 2026 May 5;16(5):e73631. doi: 10.1002/ece3.73631 (PMC13143415; doi:10.1002/ece3.73631)
Supplement: Supplementary file 1 — Data S1: Phylogenetic tree in Newick format. Data S2: PCA scores used for clustering analysis. Data S3: Species abundance and diversity dataset used for GLM analyses. R, L, and Q matrices used for RLQ analysis. Data S4: R, L, and Q matrices used for RLQ analysis. Methods S1. R script (S1.R) containing all analyses performed in this study. [file ECE3-16-e73631-s001.zip › ece373631-sup-0001-Supplementary Data S1.nwk]

(((((((((Cyanopica_cyanus:0.0282999394881513,Corvus_macrorhynchos:0.0387107707948089)0.5140[stddev=1.58082257]:0.00816375462805807,Pica_pica:0.0204154522919162)0.4810[stddev=1.57987341]:0.0138600457811271,(Lanius_schach:0.00934606650607625,Lanius_cristatus:0.00934606650607625)1.0000[stddev=0.00000000]:0.061025904361251)0.7160[stddev=1.43492160]:0.019377933689259,Pterorhinus_perspicillatus:0.116588864000818)0.5670[stddev=1.56971335]:0.029895851075339,(Copsychus_saularis:0.0719760918083863,(Turdus_merula:0.0289072684148261,Turdus_hortulorum:0.00883305956802083)0.9910[stddev=0.31464265]:0.0480467789475115)0.4130[stddev=1.55531347]:0.0123459336980932)0.1780[stddev=1.18785521]:0.00628763948239493,((Motacilla_alba:0.0544926098323267,Eophona_migratoria:0.0325187671573031)0.4520[stddev=1.57321327]:0.00971701252309315,(Acridotheres_cristatellus:0.0429983584705137,(Spodiopsar_sericeus:0.0164513338844498,Spodiopsar_cineraceus:0.0212889940983972)0.5570[stddev=1.57321327]:0.00519120502610128)0.9530[stddev=0.68920244]:0.0404154401861937)0.2960[stddev=1.43492160]:0.0103913551713346)0.9630[stddev=0.61967734]:0.103441496383034,((((Anas_zonorhyncha:0.0,Anas_platyrhynchos:0.0)1.0000[stddev=0.00000000]:0.0410244909344649,Cygnus_cygnus:0.0259862193484953)0.5000[stddev=1.58113883]:0.00708469327094161,Melanitta_stejnegeri:0.0264206618705385)0.9620[stddev=0.61967734]:0.056937986337323,(((Streptopelia_orientalis:0.0115741384898418,Streptopelia_decaocto:0.00711799452231073)0.9510[stddev=0.68920244]:0.0256565438309714,Spilopelia_chinensis:0.0520597844578403)0.7800[stddev=1.30996183]:0.0314305404839746,(Tachybaptus_ruficollis:0.0720348663009471,(Phalacrocorax_carbo:0.0500373370003603,(Botaurus_stellaris:0.0553384362623834,(Egretta_garzetta:0.0117109239067143,Ardea_cinerea:0.0356913149878696)0.8240[stddev=1.21490740]:0.023252442827567)0.6310[stddev=1.52676128]:0.0166805275203658)0.4480[stddev=1.56971335]:0.0107286774013941)0.5870[stddev=1.56076904]:0.0205929026623376)0.4150[stddev=1.55531347]:0.0166479270226294)0.3390[stddev=1.48694317]:0.00592398172153204)0.5790[stddev=1.56556699]:0.0336479115519912,Gallinula_chloropus:0.179900055043651)0.5860[stddev=1.56076904]:0.00624369777419004,Upupa_epops:0.123531564241648,(Erinaceus_amurensis:0.285512925358312,(Lepus_sinensis:0.0947858518445036,(Rattus_norvegicus:0.188825400123153,(Melogale_moschata:0.0681674121354246,(Meles_meles:0.0738030920798923,(Felis_catus:0.0178935694015138,(Nyctereutes_procyonoides:0.0249392425274661,Canis_lupus_familiaris:0.0420714677554941)0.9170[stddev=0.90498619]:0.0560744675120218)0.6190[stddev=1.54240073]:0.0329827267188426)0.3610[stddev=1.51789328]:0.0107996305104579)0.6490[stddev=1.51789328]:0.0516199415736291)0.4720[stddev=1.57829021]:0.0150637064718348)0.9100[stddev=0.90498619]:0.0994613611751692)1.0000[stddev=0.00]:0.400325777054163);
