# Supplementary material for: Mechanisms Driving Ground‐Dwelling Animal Diversity Responses to Urbanization Gradients: A Case Study From the Chuhe River Riparian Zone in Nanjing, China
Source: Ecol Evol. 2026 May 5;16(5):e73631. doi: 10.1002/ece3.73631 (PMC13143415; doi:10.1002/ece3.73631)
Supplement: Supplementary file 1 — Data S1: Phylogenetic tree in Newick format. Data S2: PCA scores used for clustering analysis. Data S3: Species abundance and diversity dataset used for GLM analyses. R, L, and Q matrices used for RLQ analysis. Data S4: R, L, and Q matrices used for RLQ analysis. Methods S1. R script (S1.R) containing all analyses performed in this study. [file ECE3-16-e73631-s001.zip › ece373631-sup-0002-Supplementary Data S2.csv]

Site	FAC1	FAC2
1	0.10217	-2.65412
2	-1.0714	-0.1564
3	0.22539	-2.67047
4	-1.30936	0.36609
5	-0.32687	-1.11946
6	-0.55797	-0.66731
7	-0.04411	-1.41076
8	-0.01461	-0.64255
9	0.98282	0.79909
10	1.84959	0.05132
11	-0.91232	-0.26599
12	-1.28438	0.75087
13	-0.23432	1.05813
14	1.30182	-0.12102
15	2.28838	0.51162
16	-0.03699	1.07395
17	1.22496	-0.35797
18	0.62016	0.09699
19	0.30885	0.88393
20	-0.48169	0.90544
21	1.32716	1.12888
22	-0.10271	0.14939
23	1.20125	0.85951
24	-0.3476	1.05875
25	0.08312	-0.90584
26	-0.25115	-0.30787
27	-0.27335	0.09418
28	-1.28415	0.76586
29	-1.55946	0.54971
30	-1.42324	0.17604
