# Supplementary material for: Mechanisms Driving Ground‐Dwelling Animal Diversity Responses to Urbanization Gradients: A Case Study From the Chuhe River Riparian Zone in Nanjing, China
Source: Ecol Evol. 2026 May 5;16(5):e73631. doi: 10.1002/ece3.73631 (PMC13143415; doi:10.1002/ece3.73631)
Supplement: Supplementary file 1 — Data S1: Phylogenetic tree in Newick format. Data S2: PCA scores used for clustering analysis. Data S3: Species abundance and diversity dataset used for GLM analyses. R, L, and Q matrices used for RLQ analysis. Data S4: R, L, and Q matrices used for RLQ analysis. Methods S1. R script (S1.R) containing all analyses performed in this study. [file ECE3-16-e73631-s001.zip › ece373631-sup-0003-Supplementary Data S3.csv]

Site	PC1	PC2	BD	NLT	POD	RD	DGS	BH	Impervious	Shrubland	Forest	Cropland		Total_Shannon	Total_FDis	Total_PD	Bird_Shannon	Bird_FDis	Bird_PD	Mammal_Shannon	Mammal_FDis	Mammal_PD
1	0.10217	-2.65412	-0.68942	-1.08392	-0.50385	-1.14373	2.75299	-0.4644	-1.17196	-0.06691	-0.6788	2.58063		0.4563344	60.92628	1.016880643	0.184907399	60	0.766132911	0	0	0.250747732
2	-1.0714	-0.1564	-0.47697	-1.06424	-0.48336	-0.68857	1.85216	-0.54904	-0.51756	1.2905	-0.66721	-0.43286		1.2474036	45.25154	1.364495223	1.205235633	47.25194	1.113747491	0	0	0.250747732
3	0.22539	-2.67047	-0.7523	-1.06475	-0.5002	-1.14373	1.37525	-0.92957	-0.7265	-0.38035	-1.24191	2.90063		0.6869616	37.42145	0.987372314	0	0	0.696431237	0	0	0.290941076
4	-1.30936	0.36609	-0.7523	-1.07584	-0.52258	-0.22236	0.97053	-0.92957	-0.41428	1.20849	-0.91981	-0.7989		1.5178188	50.0797	1.482586926	1.02328324	60.81644	0.934653037	0.955699891	27.374572	0.547933889
5	-0.32687	-1.11946	-0.6874	-1.05927	-0.51505	-1.12415	0.54593	-0.61873	-0.60488	-0.36031	-1.07317	0.58506		1.492202	59.3016	1.199503483	1.382345468	62.22675	0.948755751	0	0	0.250747732
6	-0.55797	-0.66731	-0.46051	-1.02088	-0.47293	-0.90787	0.37079	-0.42489	-0.73908	0.12463	-1.1917	0.2129		0.5462564	61.57545	1.07360861	0.546256408	61.57549	1.07360861	0	0	0
7	-0.04411	-1.41076	-0.66729	-0.86326	-0.51061	-1.14373	-0.16745	-0.44717	-1.34603	-0.4217	-0.42117	1.34208		0.5592727	49.61226	1.292280499	0.55927269	49.61229	1.292280499	0	0	0
8	-0.01461	-0.64255	-0.67143	-0.57004	-0.42025	-0.75363	-0.62076	-0.34416	-0.19328	-1.03144	-0.82353	0.24794		1.7132605	67.62149	1.453017986	1.176505601	62.92967	1.03394446	0.846144797	48.03151	0.419073526
9	0.98282	0.79909	0.46509	0.3434	1.01849	0.80641	-1.28126	1.95645	0.25783	-1.09206	1.51707	-0.91553		0.939699	71.12275	1.135724529	0.847358265	63.05103	0.907903593	0	0	0.227820936
10	1.84959	0.05132	2.47952	0.1147	2.08373	-0.42653	-1.1455	1.4658	1.48351	-0.9188	1.38873	-0.78466		1.2253049	74.99612	1.189316062	0.878863245	65.00605	0.961495126	0	0	0.227820936
11	-0.91232	-0.26599	-0.63351	-0.74086	-0.46578	-0.91185	-0.7685	-0.47028	-1.38359	1.44255	-0.80202	0.6742		1.5210122	60.88214	1.525289438	1.457460297	63.29019	1.290977017	0	0	0.234312421
12	-1.28438	0.75087	0.08325	-0.67298	-0.36927	-0.39917	-0.85414	-0.31966	-1.17065	2.14607	-0.95192	-0.46826		1.2672355	66.58636	0.998725808	1.267235545	66.58637	0.998725808	0	0	0
13	-0.23432	1.05813	0.13675	-0.35045	-0.35171	2.01534	-0.73647	-0.25948	0.51293	-0.24591	-0.0705	-0.64727		0.736937	60.27582	1.314998866	0.375809977	52.01331	0.920864583	0.759547391	38.262581	0.394134283
14	1.30182	-0.12102	1.26987	0.88968	0.97139	-0.57184	-0.46164	0.02104	2.11974	-0.61063	1.1355	-0.093		0.8063458	59.04266	1.043665436	0.994923633	49.68768	0.747677088	0.112515934	43.014636	0.295988348
15	2.28838	0.51162	2.39313	1.61	3.99934	1.45058	-0.55215	0.91998	1.6458	-1.21317	1.42633	-0.62479		0.6837389	65.39983	0.872246491	0	0	0.54627962	0.693147181	1.420278	0.325966871
16	-0.03699	1.07395	-0.03156	1.24642	-0.25701	1.555	-0.45465	0.06921	0.60011	-0.12737	0.13998	-0.33259		1.779926	54.12186	1.210966422	1.470618157	49.48031	0.914978074	0.474139313	43.014636	0.295988348
17	1.22496	-0.35797	2.04224	0.39152	0.22142	0.46317	-0.19167	-0.09783	1.44843	-0.9012	0.45859	0.3905		0.5623351	37.41657	0.583510302	0.562335145	37.41658	0.583510302	0	0	0
18	0.62016	0.09699	1.08391	0.33261	0.13894	0.10059	-0.16917	-0.27602	1.45748	-0.18549	0.58332	-0.11085		0.7401915	57.90864	1.273329213	0.616501754	51.44989	0.94423094	0.673011667	57.881353	0.329098273
19	0.30885	0.88393	0.30594	1.40863	-0.1462	1.41648	-0.73835	-0.29552	0.63156	-0.81464	0.3765	-0.35653		1.2658568	61.33294	1.102510613	0.661563238	34.64119	0.776543742	0.500402424	1.420278	0.325966871
20	-0.48169	0.90544	-0.73463	1.34094	-0.44196	0.52028	-0.64282	-0.26586	-0.18226	-0.46005	-0.76433	-0.66707		0.3102146	66.99918	1.055319795	0.171538761	54.07341	0.747246494	0	0	0.308073302
21	1.32716	1.12888	0.73177	2.92057	1.40015	1.26191	-0.92714	1.15732	1.04646	-1.04668	1.6098	-0.47587		1.8493863	58.04634	0.971130585	1.849386284	58.04635	0.971130585	0	0	0
22	-0.10271	0.14939	-0.63173	0.13597	-0.47106	-0.09158	-0.53307	-0.24599	0.8653	-0.26771	-0.31734	-0.02809		1.2438307	71.30438	1.076363046	1.033114088	61.86349	0.84854211	0	0	0.227820936
23	1.20125	0.85951	1.05833	0.82978	0.07189	1.00194	-0.64367	3.592	0.55532	-0.55579	2.08136	-0.46656		1.2860573	87.77878	1.337916126	0	0	0.649544047	1.090059659	75.272549	0.688372079
24	-0.3476	1.05875	-0.7129	0.08507	-0.46669	1.90711	-0.48698	-0.39441	0.06557	-0.17608	0.80853	-0.45754		1.2342679	60.51231	1.317708045	0.693147181	28.28427	0.726023491	0.801818553	69.259736	0.591684554
25	0.08312	-0.90584	-0.51031	-0.24896	-0.44919	-0.03262	-0.59377	-0.32414	-0.96906	-0.21023	-0.17196	1.58287		1.3904509	69.70299	1.25173801	1.31527869	56.77625	0.943664708	0	0	0.308073302
26	-0.25115	-0.30787	-0.7523	-0.69138	-0.52728	-0.0524	-0.08578	-0.92957	-0.54477	0.24298	1.1172	0.52947		1.5438193	69.04154	0.985061841	1.543819281	69.04155	0.985061841	0	0	0
27	-0.27335	0.09418	-0.68103	-0.86749	-0.52728	-0.83246	0.45249	1.28846	-0.73322	-0.67081	0.34492	-1.19494		0.9736489	71.14051	1.033984974	0.627705257	69.24736	0.799672553	0	0	0.234312421
28	-1.28415	0.76586	-0.70658	0.3367	-0.48372	-0.43302	0.62477	-0.43381	-0.92637	1.16946	-0.91315	-0.99167		0.5592563	68.88687	1.622937628	0.51594514	62.67496	1.314864326	0	0	0.308073302
29	-1.55946	0.54971	-0.7523	-0.51894	-0.52728	-1.14373	1.27459	-0.92957	-0.02855	2.02271	-1.04698	-1.09317		0.5189139	69.8364	0.972264173	0.518913929	69.87201	0.972264173	0	0	0
30	-1.42324	0.17604	-0.74532	-0.09273	-0.49209	-0.47585	1.83543	-0.52062	-1.03801	2.10998	-0.93236	-0.10612		0.2644914	40.55317	0.924367012	0.26449144	40.55339	0.924367012	0	0	0
