# Supplementary material for: Mechanisms Driving Ground‐Dwelling Animal Diversity Responses to Urbanization Gradients: A Case Study From the Chuhe River Riparian Zone in Nanjing, China
Source: Ecol Evol. 2026 May 5;16(5):e73631. doi: 10.1002/ece3.73631 (PMC13143415; doi:10.1002/ece3.73631)
Supplement: Supplementary file 1 — Data S1: Phylogenetic tree in Newick format. Data S2: PCA scores used for clustering analysis. Data S3: Species abundance and diversity dataset used for GLM analyses. R, L, and Q matrices used for RLQ analysis. Data S4: R, L, and Q matrices used for RLQ analysis. Methods S1. R script (S1.R) containing all analyses performed in this study. [file ECE3-16-e73631-s001.zip › ece373631-sup-0004-Supplementary Data S4.csv]

L
Site	Acridotheres_cristatellus	Motacilla_alba	Egretta_garzetta	Anas_zonorhyncha	Ardea_cinerea	Erinaceus_amurensis	Botaurus_stellaris	Upupa_epops	Cygnus_cygnus	Nyctereutes_procyonoides	Rattus_norvegicus	Pterorhinus_perspicillatus	Gallinula_chloropus	Eophona_migratoria	Lanius_cristatus	Lepus_sinensis	Meles_meles	Streptopelia_decaocto	Turdus_hortulorum	Spodiopsar_cineraceus	Cyanopica_cyanus	Anas_platyrhynchos	Felis_catus	Pica_pica	Phalacrocorax_carbo	Canis_lupus_familiaris	Copsychus_saularis	Streptopelia_orientalis	Spodiopsar_sericeus	Melanitta_stejnegeri	Turdus_merula	Corvus_macrorhynchos	Tachybaptus_ruficollis	Melogale_moschata	Spilopelia_chinensis	Lanius_schach
A1	0	0	0	0	0	0	0	0	0	0	0	1	0	0	0	0	2	0	0	0	21	0	0	0	0	0	0	0	0	0	0	0	0	0	0	0
A2	105	0	0	0	0	0	0	0	0	0	0	0	1	0	5	0	2	0	0	0	0	0	0	63	0	0	0	0	0	0	7	28	0	0	0	0
A3	0	0	0	0	0	0	0	0	0	4	0	5	0	0	0	0	0	0	0	0	0	0	0	0	0	0	0	0	0	0	0	0	0	0	0	0
A4	0	0	0	0	0	0	0	0	0	2	4	2	0	0	0	0	0	0	0	1	10	0	0	0	0	0	0	14	0	0	0	0	0	1	0	0
A5	0	1	0	0	0	0	0	0	0	0	0	0	0	0	0	0	1	0	1	0	5	0	0	5	0	0	0	0	0	0	12	0	0	0	1	0
A6	2	0	0	0	0	0	0	0	0	0	0	0	198	0	0	0	0	0	0	0	16	0	0	5	0	0	0	3	0	0	0	3	0	0	0	0
A7	0	0	0	0	0	0	0	0	0	0	0	3	2	0	0	0	0	0	0	5	10	0	0	0	0	0	1	1	571	0	83	0	0	0	0	0
A8	0	0	0	0	0	0	0	0	0	4	0	14	0	0	0	0	0	0	0	0	1	0	15	0	0	1	0	0	1	0	4	0	0	1	4	0
A9	0	0	0	0	0	0	0	0	0	0	0	0	0	2	0	0	0	1	0	16	59	0	2	0	0	0	0	0	0	0	0	0	0	0	4	0
A10	0	0	0	0	0	0	0	0	0	0	0	1	0	0	0	0	0	0	0	0	5	0	10	0	0	0	0	0	0	0	1	0	0	0	15	0
A11	0	1	0	6	0	0	1	0	0	0	0	0	22	0	0	0	0	0	0	19	4	0	0	1	0	0	0	1	0	0	0	0	0	1	0	0
A12	0	0	0	0	0	0	0	0	0	0	0	10	0	0	0	0	0	0	0	0	4	0	0	0	0	0	0	3	0	0	1	0	0	0	1	0
A13	0	0	0	0	0	0	0	0	0	0	0	0	0	0	0	0	0	0	0	0	2	0	8	92	0	1	0	1	0	0	1	0	0	2	0	4
A14	0	0	0	0	0	0	0	0	0	0	0	0	0	0	0	0	0	0	2	0	6	0	41	0	0	0	0	0	0	0	3	0	0	1	0	0
A15	0	0	0	0	0	0	0	0	0	0	0	0	0	0	0	0	0	0	0	0	0	0	1	0	0	1	0	0	0	0	0	0	0	0	7	0
A16	0	0	0	0	0	0	0	0	0	0	0	0	0	0	0	0	0	0	1	5	0	0	9	6	0	0	0	0	0	0	8	0	0	2	4	0
A17	0	0	0	0	0	0	0	0	0	0	0	0	0	0	0	0	0	0	0	0	0	0	0	0	0	0	0	6	0	0	0	0	0	0	2	0
A18	0	0	0	0	0	0	0	0	0	0	0	0	0	0	0	3	0	0	0	157	4	0	0	3	0	0	0	12	7	0	1	0	0	2	0	0
A19	0	0	0	0	0	0	0	0	0	0	0	5	0	0	0	0	0	0	0	0	0	0	1	0	0	4	0	0	0	0	0	3	0	0	0	0
A20	0	0	0	0	0	0	0	0	0	0	0	0	0	0	0	0	0	0	0	57	1	0	0	1	0	2	0	0	0	0	0	0	0	0	0	0
A21	0	0	0	0	0	0	0	0	0	0	0	0	0	23	0	0	0	14	2	0	3	0	0	23	0	0	0	7	0	0	25	0	0	0	12	0
A22	0	0	0	0	0	0	0	0	0	0	0	0	0	0	0	0	0	0	0	0	12	0	2	5	0	0	0	0	0	1	2	0	0	0	0	0
A23	0	0	0	0	0	4	0	0	0	0	0	0	0	0	0	3	0	0	0	0	1	0	0	0	0	4	0	0	0	0	0	0	0	0	0	0
A24	0	0	0	0	0	0	0	0	0	0	1	0	0	0	0	7	0	1	0	0	0	0	0	0	0	2	0	0	0	0	1	0	0	0	0	0
A25	93	0	0	0	0	0	0	0	0	0	0	0	91	0	0	0	0	0	0	0	33	0	0	58	0	6	0	0	0	0	0	0	0	0	0	0
A26	0	0	0	0	0	0	0	0	0	0	0	0	0	3	0	0	0	0	6	0	6	0	0	0	0	0	0	15	0	0	0	0	0	0	22	4
A27	0	0	0	0	1	0	0	0	0	0	0	0	2	0	0	0	0	0	0	0	0	0	0	0	12	0	0	0	0	0	0	0	0	3	0	0
A28	0	3	1	0	0	0	0	1	0	0	0	0	13	0	0	0	0	0	0	0	6	0	0	215	0	2	0	0	0	0	2	0	1	0	0	0
A29	0	0	0	0	0	0	0	0	35	0	0	1	6	0	0	0	0	0	0	0	0	0	0	0	0	0	0	0	0	0	0	0	0	0	0	0
A30	0	0	0	0	0	0	0	0	0	0	0	0	32	0	0	0	0	0	0	0	0	1	0	1	0	0	0	0	0	0	0	0	0	0	0	0
Q2
Species	Diet	Foraging_Type	Sociality	BodySize
Acridotheres_cristatellus	Omnivore	Arboreal	Social	Small
Motacilla_alba	Carnivore	Ground	Social	Small
Egretta_garzetta	Carnivore	Aquatic	Social	Medium
Anas_zonorhyncha	Herbivore	Aquatic	Social	Medium
Ardea_cinerea	Carnivore	Aquatic	Social	Large
Botaurus_stellaris	Carnivore	Aquatic	Solitary	Large
Upupa_epops	Carnivore	Ground	Solitary	Small
Cygnus_cygnus	Herbivore	Aquatic	Solitary	Large
Pterorhinus_perspicillatus	Carnivore	Ground	Social	Small
Gallinula_chloropus	Omnivore	Ground	Social	Medium
Eophona_migratoria	Omnivore	Arboreal	Social	Small
Lanius_cristatus	Carnivore	Ground	Social	Small
Streptopelia_decaocto	Herbivore	Ground	Social	Small
Turdus_hortulorum	Carnivore	Ground	Social	Small
Spodiopsar_cineraceus	Carnivore	Ground	Solitary	Small
Cyanopica_cyanus	Carnivore	Arboreal	Solitary	Small
Anas_platyrhynchos	Omnivore	Aquatic	Social	Medium
Pica_pica	Carnivore	Ground	Social	Medium
Phalacrocorax_carbo	Carnivore	Aquatic	Social	Large
Copsychus_saularis	Carnivore	Ground	Social	Small
Streptopelia_orientalis	Herbivore	Ground	Social	Medium
Spodiopsar_sericeus	Herbivore	Arboreal	Social	Small
Melanitta_stejnegeri	Carnivore	Aquatic	Solitary	Large
Turdus_merula	Omnivore	Arboreal	Social	Small
Corvus_macrorhynchos	Omnivore	Ground	Social	Medium
Tachybaptus_ruficollis	Carnivore	Aquatic	Social	Small
Spilopelia_chinensis	Herbivore	Ground	Solitary	Small
Lanius_schach	Carnivore	Ground	Solitary	Small
Erinaceus_amurensis	Carnivore	Ground	Social	Medium
Nyctereutes_procyonoides	Omnivore	Ground	Social	Large
Rattus_norvegicus	Herbivore	Ground	Social	Medium
Lepus_sinensis	Herbivore	Ground	Social	Large
Meles_meles	Omnivore	Ground	Solitary	Large
Felis_catus	Carnivore	Ground	Social	Large
Canis_lupus_familiaris	Carnivore	Ground	Solitary	Large
Melogale_moschata	Omnivore	Ground	Solitary	Medium
R9
Site	POD	RD	DGS	BH	BD	CC	GC	WC	TS
A1	0.952701	0	10491.98	6.601400625	0.00388895	0.25	0.75	0	1
A2	1.786218	0.002485399	8337.97	5.40020637	0.017026546	0.32	0.6	0	4
A3	1.101428	0	7197.6	0	0	0.35	0.65	0	2
A4	0.191281	0.005031101	6229.84	0	0	0.32	0.68	0	2
A5	0.497569	0.000106931	5214.55	4.4112955	0.004013345	0.23	0.72	0	5
A6	2.210288	0.001287919	4795.76	7.162099171	0.018044411	0.32	0.62	0.06	3
A7	0.678094	0	3508.75	6.84600575	0.005256975	0.25	0.68	0.05	4
A8	4.352425	0.002130106	2424.8	8.307807167	0.005001307	0.35	0.8	0	4
A9	62.860566	0.01064868	845.43	40.95686642	0.075282768	0.25	0.75	0	7
A10	106.179772	0.003916236	1170.07	33.99380936	0.199853085	0.38	0.65	0.05	7
A11	2.500867	0.001266192	2071.54	6.518033	0.007345854	0.28	0.47	0.32	1
A12	6.42594	0.004065633	1866.75	8.655480529	0.051670133	0.52	0.7	0	2
A13	7.139856	0.01725	2148.12	9.50952137	0.05497847	0.37	0.6	0	6
A14	60.945295	0.003122803	2805.28	13.49059225	0.125049453	0.78	0.32	0.1	6
A15	184.080253	0.014166176	2588.86	26.24786054	0.194510785	0.3	0.63	0	6
A16	10.991124	0.014736312	2822.01	14.1741551	0.044569977	0.22	0.58	0.05	4
A17	30.446872	0.008774406	3450.82	11.80366251	0.172812101	0.15	0.8	0.05	1
A18	27.092648	0.006794582	3504.63	9.27487842	0.113549585	0.35	0.62	0	3
A19	15.497241	0.013979934	2143.62	8.998063273	0.065440809	0.2	0.78	0	7
A20	3.469645	0.009086273	2372.05	9.41900825	0.001092914	0.34	0.6	0	3
A21	78.381395	0.013135918	1692.19	29.6160547	0.091773891	0.32	0.68	0	4
A22	2.286529	0.00574524	2634.48	9.701005	0.007456172	0.35	0.65	0	6
A23	24.36599	0.011716345	2370.02	64.16766986	0.111967973	0.35	0.65	0	5
A24	2.463925	0.016659036	2744.7	7.59474575	0.002436674	0.1	0.62	0.2	4
A25	3.175717	0.006067185	2489.33	8.591999633	0.014964566	0.43	0.51	0.05	2
A26	0	0.005959185	3704.02	0	0	0.33	0.57	0.1	3
A27	0	0.001699699	4991.13	31.476997	0.004407512	0.16	0.42	0.42	3
A28	1.771334	0.00388082	5403.07	7.035561667	0.002827836	0.35	0.58	0.23	3
A29	0	0	6956.9	0	0	0.05	0.63	0.32	3
A30	1.430991	0.003646949	8297.96	5.803667	0.000432052	0.21	0.52	0.27	1
