# Supplementary material for: Mechanisms Driving Ground‐Dwelling Animal Diversity Responses to Urbanization Gradients: A Case Study From the Chuhe River Riparian Zone in Nanjing, China
Source: Ecol Evol. 2026 May 5;16(5):e73631. doi: 10.1002/ece3.73631 (PMC13143415; doi:10.1002/ece3.73631)
Supplement: Supplementary file 1 — Data S1: Phylogenetic tree in Newick format. Data S2: PCA scores used for clustering analysis. Data S3: Species abundance and diversity dataset used for GLM analyses. R, L, and Q matrices used for RLQ analysis. Data S4: R, L, and Q matrices used for RLQ analysis. Methods S1. R script (S1.R) containing all analyses performed in this study. [file ECE3-16-e73631-s001.zip › ece373631-sup-0005-Supplementary Methods S1.R]

#############Kmeans
rm(list = ls())
gc()
library(ggplot2)
library(dplyr)
library(readr)
library(factoextra)
library(cluster)
pca_scores <- read_csv("D:/PCA_scores.csv")
data_mat <- pca_scores[, c("FAC1", "FAC2")]
fviz_nbclust(data_mat, kmeans, method = "wss") +
  labs(title = "Elbow Method for Optimal K")
set.seed(123)
kmeans_result <- kmeans(pca_scores[, c("FAC1", "FAC2")], centers = 3)
pca_scores$Cluster <- factor(kmeans_result$cluster)
cluster_labels <- c("Urban", "Suburban", "Rural")
pca_scores$Urban_Class <- factor(cluster_labels[as.numeric(pca_scores$Cluster)],
                                 levels = c("Urban", "Suburban", "Rural"))
centroids <- pca_scores %>%
  group_by(Urban_Class) %>%
  summarise(FAC1 = mean(FAC1), FAC2 = mean(FAC2), .groups = "drop")
shape_colors <- c("Urban" = "#D73027", "Suburban" = "#377EB8", "Rural" = "#1A9850")  
shape_types <- c("Urban" = 17, "Suburban" = 15, "Rural" = 16)  
ggplot(pca_scores, aes(x = FAC1, y = FAC2, color = Urban_Class, shape = Urban_Class)) +
  stat_ellipse(aes(fill = Urban_Class), geom = "polygon", alpha = 0.05, color = NA, level = 0.95) +
  geom_point(size = 3) +
  geom_text(aes(label = Site), vjust = -1.2, size = 4) +  # 样点编号大一点且居上
  stat_ellipse(aes(group = Urban_Class), level = 0.95, linetype = "dashed", linewidth = 0.8) +
  geom_point(data = centroids, aes(x = FAC1, y = FAC2), shape = 4, size = 5, color = "black", stroke = 1.5) +
  scale_color_manual(values = shape_colors) +
  scale_fill_manual(values = shape_colors) +
  scale_shape_manual(values = shape_types) +
  labs(title = "K-means Clustering of Urbanization Gradient",
       x = "PC1 (Urbanization Intensity)",
       y = "PC2 (Land Use Conversion)",
       color = "Urbanization Type",
       shape = "Urbanization Type",
       fill = "Urbanization Type") +
  theme_minimal(base_size = 14)
site_classification <- pca_scores[, c("Site", "Urban_Class")]
print(site_classification)
library(cluster)
library(factoextra)
sil <- silhouette(kmeans_result$cluster, dist(data_mat))
fviz_silhouette(sil)
set.seed(123)
gap_stat <- clusGap(data_mat, FUN = kmeans, nstart = 25, K.max = 6, B = 500)
fviz_gap_stat(gap_stat)


#############GLMs
rm(list = ls())
gc()
library(mgcv)
library(dplyr)
library(readr)
library(janitor)
library(MuMIn)
library(ggplot2)
#####Total ground-dwelling animals---Shannon\FDis\PD
##Total ground-dwelling animals---Shannon
data <- read_csv("D:/NEW_Deversity.csv") %>%
  clean_names()
env_vars <- data[, c("bd", "nlt", "pod", "rd", "dgs", "bh", "impervious", "cropland", "shrubland", "forest")]
env_vars <- data[, c("bd", "nlt", "pod", "rd", "dgs", "bh", 
                     "impervious", "cropland", "shrubland", "forest")]
env_vars <- as.data.frame(lapply(env_vars, as.numeric))
vif(env_vars)
vifstep(env_vars, th = 10)
data <- data %>%
  mutate(
    log_total_shannon = log(total_shannon + 1),
    log_total_fdis = log(total_f_dis + 1),
    log_total_pd = log(total_pd + 1),
    log_bird_shannon = log(bird_shannon + 1),
    log_bird_fdis = log(bird_f_dis + 1),
    log_bird_pd = log(bird_pd + 1),
    log_mammal_shannon = log(mammal_shannon + 1),
    log_mammal_fdis = log(mammal_f_dis + 1),
    log_mammal_pd = log(mammal_pd + 1)
  )
model1 <- glm(log_total_shannon ~ bd+nlt+pod+rd+dgs+bh+impervious+cropland+shrubland+forest,
              data = data, 
              family = gaussian(link = "identity"),
              na.action = na.fail)
summary(model1)
model_set <- dredge(model1)
print(model_set)
best_models <- get.models(model_set, subset = delta < 2)
final_model <- best_models[[which.max(model_set$weight[model_set$delta < 2])]]
print(final_model)
summary(final_model)
r_squared <- r.squaredGLMM(final_model)
print(r_squared)
coef_optimized <- summary(final_model)$coefficients
plot_data <- data.frame(
  Variable = rownames(coef_optimized),
  Estimate = coef_optimized[, "Estimate"],
  StdError = coef_optimized[, "Std. Error"],
  pValue = coef_optimized[, "Pr(>|t|)"]
)
plot_data$Significant <- plot_data$pValue < 0.05

ggplot(plot_data[plot_data$Variable != "(Intercept)", ], 
       aes(x = Estimate, y = Variable, color = Significant)) +
  geom_pointrange(aes(xmin = Estimate - 1.96 * StdError, xmax = Estimate + 1.96 * StdError)) +
  labs(title = "Significant Variables Affecting Soundscape Index",
       y = "Variables",
       x = "Estimated Effect",
       color = "Significant (p < 0.05)") +
  theme(
    axis.text.y = element_text(angle = 0, hjust = 0.5),
    panel.border = element_rect(color = "black", fill = NA, size = 1)
  )
significant_vars <- plot_data$Variable[plot_data$Significant & plot_data$Variable != "(Intercept)"]
for (var in significant_vars) {
  p <- ggplot(data, aes_string(x = var, y = "log_total_shannon")) +                                        
    geom_point(alpha = 0.6, color = "#21A089") +
    geom_smooth(method = "glm", method.args = list(family = gaussian(link = "identity")), 
                color = "#21A089", fill = "#A2D9C5",alpha = 0.3, se = TRUE) +
    labs(title = paste("Fitted Curve for Variable:", var),
         x = var,
         y = "log_total_shannon") +                                                                            
    theme_minimal() +
    theme(
      text = element_text(size = 14),
      plot.title = element_text(hjust = 0.5, face = "bold"),
      panel.grid.major = element_line(color = "gray80"),
      axis.text = element_text(color = "black"),
      panel.border = element_rect(color = "black", fill = NA, size = 1)
    )
  plot(p)
}
##Total ground-dwelling animals---FDis
data <- read_csv("E:/NEW_Deversity.csv") %>%
  clean_names()
data <- data %>%
  mutate(
    log_total_shannon = log(total_shannon + 1),
    log_total_fdis = log(total_f_dis + 1),
    log_total_pd = log(total_pd + 1),
    log_bird_shannon = log(bird_shannon + 1),
    log_bird_fdis = log(bird_f_dis + 1),
    log_bird_pd = log(bird_pd + 1),
    log_mammal_shannon = log(mammal_shannon + 1),
    log_mammal_fdis = log(mammal_f_dis + 1),
    log_mammal_pd = log(mammal_pd + 1)
  )
model1 <- glm(log_total_fdis ~ bd+nlt+pod+rd+dgs+bh+impervious+cropland+shrubland+forest,
              data = data, 
              family = gaussian(link = "identity"),
              na.action = na.fail)
summary(model1)
model_set <- dredge(model1)
print(model_set)
best_models <- get.models(model_set, subset = delta < 2)
final_model <- best_models[[which.max(model_set$weight[model_set$delta < 2])]]
print(final_model)
summary(final_model)
r_squared <- r.squaredGLMM(final_model)
print(r_squared)
coef_optimized <- summary(final_model)$coefficients
plot_data <- data.frame(
  Variable = rownames(coef_optimized),
  Estimate = coef_optimized[, "Estimate"],
  StdError = coef_optimized[, "Std. Error"],
  pValue = coef_optimized[, "Pr(>|t|)"]
)
plot_data$Significant <- plot_data$pValue < 0.05
ggplot(plot_data[plot_data$Variable != "(Intercept)", ], 
       aes(x = Estimate, y = Variable, color = Significant)) +
  geom_pointrange(aes(xmin = Estimate - 1.96 * StdError, xmax = Estimate + 1.96 * StdError)) +
  labs(title = "Significant Variables Affecting Soundscape Index",
       y = "Variables",
       x = "Estimated Effect",
       color = "Significant (p < 0.05)") +
  theme(
    axis.text.y = element_text(angle = 0, hjust = 0.5),
    panel.border = element_rect(color = "black", fill = NA, size = 1)
  )
significant_vars <- plot_data$Variable[plot_data$Significant & plot_data$Variable != "(Intercept)"]
for (var in significant_vars) {
  p <- ggplot(data, aes_string(x = var, y = "log_total_fdis")) +                                        
    geom_point(alpha = 0.6, color = "#D4B019") +
    geom_smooth(method = "glm", method.args = list(family = gaussian(link = "identity")), 
                color = "#D4B019", fill = "#F4D03F33",alpha = 0.3, se = TRUE) +
    labs(title = paste("Fitted Curve for Variable:", var),
         x = var,
         y = "log_total_fdis") +                                                                           
    theme_minimal() +
    theme(
      text = element_text(size = 14),
      plot.title = element_text(hjust = 0.5, face = "bold"),
      panel.grid.major = element_line(color = "gray80"),
      axis.text = element_text(color = "black"),
      panel.border = element_rect(color = "black", fill = NA, size = 1) 
    )
  plot(p)
}
##Total ground-dwelling animals---PD
data <- read_csv("E:/NEW_Deversity.csv") %>%
  clean_names()
data <- data %>%
  mutate(
    log_total_shannon = log(total_shannon + 1),
    log_total_fdis = log(total_f_dis + 1),
    log_total_pd = log(total_pd + 1),
    log_bird_shannon = log(bird_shannon + 1),
    log_bird_fdis = log(bird_f_dis + 1),
    log_bird_pd = log(bird_pd + 1),
    log_mammal_shannon = log(mammal_shannon + 1),
    log_mammal_fdis = log(mammal_f_dis + 1),
    log_mammal_pd = log(mammal_pd + 1)
  )
model1 <- glm(log_total_pd ~ bd+nlt+pod+rd+dgs+bh+impervious+cropland+shrubland+forest,
              data = data, 
              family = gaussian(link = "identity"),
              na.action = na.fail)
summary(model1)
model_set <- dredge(model1)
print(model_set)
best_models <- get.models(model_set, subset = delta < 2)
final_model <- best_models[[which.max(model_set$weight[model_set$delta < 2])]]
print(final_model)
summary(final_model)
r_squared <- r.squaredGLMM(final_model)
print(r_squared)
coef_optimized <- summary(final_model)$coefficients
plot_data <- data.frame(
  Variable = rownames(coef_optimized),
  Estimate = coef_optimized[, "Estimate"],
  StdError = coef_optimized[, "Std. Error"],
  pValue = coef_optimized[, "Pr(>|t|)"]
)
plot_data$Significant <- plot_data$pValue < 0.05
ggplot(plot_data[plot_data$Variable != "(Intercept)", ], 
       aes(x = Estimate, y = Variable, color = Significant)) +
  geom_pointrange(aes(xmin = Estimate - 1.96 * StdError, xmax = Estimate + 1.96 * StdError)) +
  labs(title = "Significant Variables Affecting Soundscape Index",
       y = "Variables",
       x = "Estimated Effect",
       color = "Significant (p < 0.05)") +
  theme(
    axis.text.y = element_text(angle = 0, hjust = 0.5),
    panel.border = element_rect(color = "black", fill = NA, size = 1)
  )
significant_vars <- plot_data$Variable[plot_data$Significant & plot_data$Variable != "(Intercept)"]
for (var in significant_vars) {
  p <- ggplot(data, aes_string(x = var, y = "log_total_pd")) +                                        
    geom_point(alpha = 0.6, color = "#FF69B4") +
    geom_smooth(method = "glm", method.args = list(family = gaussian(link = "identity")), 
                color = "#FF69B4", fill = "#FFDDE5",alpha = 0.3, se = TRUE) +
    labs(title = paste("Fitted Curve for Variable:", var),
         x = var,
         y = "log_total_pd") +                                                                            
    theme_minimal() +
    theme(
      text = element_text(size = 14),
      plot.title = element_text(hjust = 0.5, face = "bold"),
      panel.grid.major = element_line(color = "gray80"),
      axis.text = element_text(color = "black"),
      panel.border = element_rect(color = "black", fill = NA, size = 1) 
    )
  plot(p)
}


#####Birds---Shannon\FDis\PD
##Birds---Shannon
data <- read_csv("E:/NEW_Deversity.csv") %>%
  clean_names()
data <- data %>%
  mutate(
    log_total_shannon = log(total_shannon + 1),
    log_total_fdis = log(total_f_dis + 1),
    log_total_pd = log(total_pd + 1),
    log_bird_shannon = log(bird_shannon + 1),
    log_bird_fdis = log(bird_f_dis + 1),
    log_bird_pd = log(bird_pd + 1),
    log_mammal_shannon = log(mammal_shannon + 1),
    log_mammal_fdis = log(mammal_f_dis + 1),
    log_mammal_pd = log(mammal_pd + 1)
  )
model1 <- glm(log_bird_shannon ~ bd+nlt+pod+rd+dgs+bh+impervious+cropland+shrubland+forest,
              data = data, 
              family = gaussian(link = "identity"),
              na.action = na.fail)
summary(model1)
model_set <- dredge(model1)
print(model_set)
best_models <- get.models(model_set, subset = delta < 2)
final_model <- best_models[[which.max(model_set$weight[model_set$delta < 2])]]
print(final_model)
summary(final_model)
r_squared <- r.squaredGLMM(final_model)
print(r_squared)
coef_optimized <- summary(final_model)$coefficients
plot_data <- data.frame(
  Variable = rownames(coef_optimized),
  Estimate = coef_optimized[, "Estimate"],
  StdError = coef_optimized[, "Std. Error"],
  pValue = coef_optimized[, "Pr(>|t|)"]
)
plot_data$Significant <- plot_data$pValue < 0.05
ggplot(plot_data[plot_data$Variable != "(Intercept)", ], 
       aes(x = Estimate, y = Variable, color = Significant)) +
  geom_pointrange(aes(xmin = Estimate - 1.96 * StdError, xmax = Estimate + 1.96 * StdError)) +
  labs(title = "Significant Variables Affecting Soundscape Index",
       y = "Variables",
       x = "Estimated Effect",
       color = "Significant (p < 0.05)") +
  theme(
    axis.text.y = element_text(angle = 0, hjust = 0.5),
    panel.border = element_rect(color = "black", fill = NA, size = 1)
  )
significant_vars <- plot_data$Variable[plot_data$Significant & plot_data$Variable != "(Intercept)"]
for (var in significant_vars) {
  p <- ggplot(data, aes_string(x = var, y = "log_bird_shannon")) +                                       
    geom_point(alpha = 0.6, color = "#21A089") +
    geom_smooth(method = "glm", method.args = list(family = gaussian(link = "identity")), 
                color = "#21A089", fill = "#A2D9C5",alpha = 0.3, se = TRUE) +
    labs(title = paste("Fitted Curve for Variable:", var),
         x = var,
         y = "log_bird_shannon") +                                                                            
    theme_minimal() +
    theme(
      text = element_text(size = 14),
      plot.title = element_text(hjust = 0.5, face = "bold"),
      panel.grid.major = element_line(color = "gray80"),
      axis.text = element_text(color = "black"),
      panel.border = element_rect(color = "black", fill = NA, size = 1)  
    )
  plot(p)
}
##Birds---FDis
data <- read_csv("E:/NEW_Deversity.csv") %>%
  clean_names()
data <- data %>%
  mutate(
    log_total_shannon = log(total_shannon + 1),
    log_total_fdis = log(total_f_dis + 1),
    log_total_pd = log(total_pd + 1),
    log_bird_shannon = log(bird_shannon + 1),
    log_bird_fdis = log(bird_f_dis + 1),
    log_bird_pd = log(bird_pd + 1),
    log_mammal_shannon = log(mammal_shannon + 1),
    log_mammal_fdis = log(mammal_f_dis + 1),
    log_mammal_pd = log(mammal_pd + 1)
  )
model1 <- glm(log_bird_fdis ~ bd+nlt+pod+rd+dgs+bh+impervious+cropland+shrubland+forest,
              data = data, 
              family = gaussian(link = "identity"),
              na.action = na.fail)
summary(model1)
model_set <- dredge(model1)
print(model_set)
best_models <- get.models(model_set, subset = delta < 2)
final_model <- best_models[[which.max(model_set$weight[model_set$delta < 2])]]
print(final_model)
summary(final_model)
r_squared <- r.squaredGLMM(final_model)
print(r_squared)
coef_optimized <- summary(final_model)$coefficients
plot_data <- data.frame(
  Variable = rownames(coef_optimized),
  Estimate = coef_optimized[, "Estimate"],
  StdError = coef_optimized[, "Std. Error"],
  pValue = coef_optimized[, "Pr(>|t|)"]
)
plot_data$Significant <- plot_data$pValue < 0.05
ggplot(plot_data[plot_data$Variable != "(Intercept)", ], 
       aes(x = Estimate, y = Variable, color = Significant)) +
  geom_pointrange(aes(xmin = Estimate - 1.96 * StdError, xmax = Estimate + 1.96 * StdError)) +
  labs(title = "Significant Variables Affecting Soundscape Index",
       y = "Variables",
       x = "Estimated Effect",
       color = "Significant (p < 0.05)") +
  theme(
    axis.text.y = element_text(angle = 0, hjust = 0.5),
    panel.border = element_rect(color = "black", fill = NA, size = 1)
  )
significant_vars <- plot_data$Variable[plot_data$Significant & plot_data$Variable != "(Intercept)"]
for (var in significant_vars) {
  p <- ggplot(data, aes_string(x = var, y = "log_bird_fdis")) +                                       
    geom_point(alpha = 0.6, color = "#D4B019") +
    geom_smooth(method = "glm", method.args = list(family = gaussian(link = "identity")), 
                color = "#D4B019", fill = "#F4D03F33",alpha = 0.3, se = TRUE) +
    labs(title = paste("Fitted Curve for Variable:", var),
         x = var,
         y = "log_bird_fdis") +                                                                            
    theme_minimal() +
    theme(
      text = element_text(size = 14),
      plot.title = element_text(hjust = 0.5, face = "bold"),
      panel.grid.major = element_line(color = "gray80"),
      axis.text = element_text(color = "black"),
      panel.border = element_rect(color = "black", fill = NA, size = 1) 
    )
  plot(p)
}
##Birds---PD
data <- read_csv("E:/NEW_Deversity.csv") %>%
  clean_names()
data <- data %>%
  mutate(
    log_total_shannon = log(total_shannon + 1),
    log_total_fdis = log(total_f_dis + 1),
    log_total_pd = log(total_pd + 1),
    log_bird_shannon = log(bird_shannon + 1),
    log_bird_fdis = log(bird_f_dis + 1),
    log_bird_pd = log(bird_pd + 1),
    log_mammal_shannon = log(mammal_shannon + 1),
    log_mammal_fdis = log(mammal_f_dis + 1),
    log_mammal_pd = log(mammal_pd + 1)
  )
model1 <- glm(log_bird_pd ~ bd+nlt+pod+rd+dgs+bh+impervious+cropland+shrubland+forest,
              data = data, 
              family = gaussian(link = "identity"),
              na.action = na.fail)
summary(model1)
model_set <- dredge(model1)
print(model_set)
best_models <- get.models(model_set, subset = delta < 2)
final_model <- best_models[[which.max(model_set$weight[model_set$delta < 2])]]
print(final_model)
summary(final_model)
r_squared <- r.squaredGLMM(final_model)
print(r_squared)
coef_optimized <- summary(final_model)$coefficients
plot_data <- data.frame(
  Variable = rownames(coef_optimized),
  Estimate = coef_optimized[, "Estimate"],
  StdError = coef_optimized[, "Std. Error"],
  pValue = coef_optimized[, "Pr(>|t|)"]
)
plot_data$Significant <- plot_data$pValue < 0.05
ggplot(plot_data[plot_data$Variable != "(Intercept)", ], 
       aes(x = Estimate, y = Variable, color = Significant)) +
  geom_pointrange(aes(xmin = Estimate - 1.96 * StdError, xmax = Estimate + 1.96 * StdError)) +
  labs(title = "Significant Variables Affecting Soundscape Index",
       y = "Variables",
       x = "Estimated Effect",
       color = "Significant (p < 0.05)") +
  theme(
    axis.text.y = element_text(angle = 0, hjust = 0.5),
    panel.border = element_rect(color = "black", fill = NA, size = 1)
  )
significant_vars <- plot_data$Variable[plot_data$Significant & plot_data$Variable != "(Intercept)"]
for (var in significant_vars) {
  p <- ggplot(data, aes_string(x = var, y = "log_bird_pd")) +                                        
    geom_point(alpha = 0.6, color = "#FF69B4") +
    geom_smooth(method = "glm", method.args = list(family = gaussian(link = "identity")), 
                color = "#FF69B4", fill = "#FFDDE5",alpha = 0.3, se = TRUE) +
    labs(title = paste("Fitted Curve for Variable:", var),
         x = var,
         y = "log_bird_pd") +                                                                           
    theme_minimal() +
    theme(
      text = element_text(size = 14),
      plot.title = element_text(hjust = 0.5, face = "bold"),
      panel.grid.major = element_line(color = "gray80"),
      axis.text = element_text(color = "black"),
      panel.border = element_rect(color = "black", fill = NA, size = 1)  
    )
  plot(p)
}


#####Mammals---Shannon\FDis\PD
##Mammals---Shannon
data <- read_csv("E:/NEW_Deversity.csv") %>%
  clean_names()
data <- data %>%
  mutate(
    log_total_shannon = log(total_shannon + 1),
    log_total_fdis = log(total_f_dis + 1),
    log_total_pd = log(total_pd + 1),
    log_bird_shannon = log(bird_shannon + 1),
    log_bird_fdis = log(bird_f_dis + 1),
    log_bird_pd = log(bird_pd + 1),
    log_mammal_shannon = log(mammal_shannon + 1),
    log_mammal_fdis = log(mammal_f_dis + 1),
    log_mammal_pd = log(mammal_pd + 1)
  )
model1 <- glm(log_mammal_shannon ~ bd+nlt+pod+rd+dgs+bh+impervious+cropland+shrubland+forest,
              data = data, 
              family = gaussian(link = "identity"),
              na.action = na.fail)
summary(model1)
model_set <- dredge(model1)
print(model_set)
best_models <- get.models(model_set, subset = delta < 2)
final_model <- best_models[[which.max(model_set$weight[model_set$delta < 2])]]
print(final_model)
summary(final_model)
r_squared <- r.squaredGLMM(final_model)
print(r_squared)
coef_optimized <- summary(final_model)$coefficients
plot_data <- data.frame(
  Variable = rownames(coef_optimized),
  Estimate = coef_optimized[, "Estimate"],
  StdError = coef_optimized[, "Std. Error"],
  pValue = coef_optimized[, "Pr(>|t|)"]
)
plot_data$Significant <- plot_data$pValue < 0.05
ggplot(plot_data[plot_data$Variable != "(Intercept)", ], 
       aes(x = Estimate, y = Variable, color = Significant)) +
  geom_pointrange(aes(xmin = Estimate - 1.96 * StdError, xmax = Estimate + 1.96 * StdError)) +
  labs(title = "Significant Variables Affecting Soundscape Index",
       y = "Variables",
       x = "Estimated Effect",
       color = "Significant (p < 0.05)") +
  theme(
    axis.text.y = element_text(angle = 0, hjust = 0.5),
    panel.border = element_rect(color = "black", fill = NA, size = 1)
  )
significant_vars <- plot_data$Variable[plot_data$Significant & plot_data$Variable != "(Intercept)"]
for (var in significant_vars) {
  p <- ggplot(data, aes_string(x = var, y = "log_mammal_shannon")) +                                       
    geom_point(alpha = 0.6, color = "#21A089") +
    geom_smooth(method = "glm", method.args = list(family = gaussian(link = "identity")), 
                color = "#21A089", fill = "#A2D9C5",alpha = 0.3, se = TRUE) +
    labs(title = paste("Fitted Curve for Variable:", var),
         x = var,
         y = "log_mammal_shannon") +                                                                           
    theme_minimal() +
    theme(
      text = element_text(size = 14),
      plot.title = element_text(hjust = 0.5, face = "bold"),
      panel.grid.major = element_line(color = "gray80"),
      axis.text = element_text(color = "black"),
      panel.border = element_rect(color = "black", fill = NA, size = 1)  
    )
  plot(p)
}
##Mammals---FDis
data <- read_csv("E:/NEW_Deversity.csv") %>%
  clean_names()
data <- data %>%
  mutate(
    log_total_shannon = log(total_shannon + 1),
    log_total_fdis = log(total_f_dis + 1),
    log_total_pd = log(total_pd + 1),
    log_bird_shannon = log(bird_shannon + 1),
    log_bird_fdis = log(bird_f_dis + 1),
    log_bird_pd = log(bird_pd + 1),
    log_mammal_shannon = log(mammal_shannon + 1),
    log_mammal_fdis = log(mammal_f_dis + 1),
    log_mammal_pd = log(mammal_pd + 1)
  )
model1 <- glm(log_mammal_fdis ~ bd+nlt+pod+rd+dgs+bh+impervious+cropland+shrubland+forest,
              data = data, 
              family = gaussian(link = "identity"),
              na.action = na.fail)
summary(model1)
model_set <- dredge(model1)
print(model_set)
best_models <- get.models(model_set, subset = delta < 2)
final_model <- best_models[[which.max(model_set$weight[model_set$delta < 2])]]
print(final_model)
summary(final_model)
r_squared <- r.squaredGLMM(final_model)
print(r_squared)
coef_optimized <- summary(final_model)$coefficients
plot_data <- data.frame(
  Variable = rownames(coef_optimized),
  Estimate = coef_optimized[, "Estimate"],
  StdError = coef_optimized[, "Std. Error"],
  pValue = coef_optimized[, "Pr(>|t|)"]
)
plot_data$Significant <- plot_data$pValue < 0.05
ggplot(plot_data[plot_data$Variable != "(Intercept)", ], 
       aes(x = Estimate, y = Variable, color = Significant)) +
  geom_pointrange(aes(xmin = Estimate - 1.96 * StdError, xmax = Estimate + 1.96 * StdError)) +
  labs(title = "Significant Variables Affecting Soundscape Index",
       y = "Variables",
       x = "Estimated Effect",
       color = "Significant (p < 0.05)") +
  theme(
    axis.text.y = element_text(angle = 0, hjust = 0.5),
    panel.border = element_rect(color = "black", fill = NA, size = 1)
  )
significant_vars <- plot_data$Variable[plot_data$Significant & plot_data$Variable != "(Intercept)"]
for (var in significant_vars) {
  p <- ggplot(data, aes_string(x = var, y = "log_mammal_fdis")) +                                        
    geom_point(alpha = 0.6, color = "#D4B019") +
    geom_smooth(method = "glm", method.args = list(family = gaussian(link = "identity")), 
                color = "#D4B019", fill = "#F4D03F33",alpha = 0.3, se = TRUE) +
    labs(title = paste("Fitted Curve for Variable:", var),
         x = var,
         y = "log_mammal_fdis") +                                                                           
    theme_minimal() +
    theme(
      text = element_text(size = 14),
      plot.title = element_text(hjust = 0.5, face = "bold"),
      panel.grid.major = element_line(color = "gray80"),
      axis.text = element_text(color = "black"),
      panel.border = element_rect(color = "black", fill = NA, size = 1)
    )
  plot(p)
}
##Mammals---PD
data <- read_csv("E:/NEW_Deversity.csv") %>%
  clean_names()
data <- data %>%
  mutate(
    log_total_shannon = log(total_shannon + 1),
    log_total_fdis = log(total_f_dis + 1),
    log_total_pd = log(total_pd + 1),
    log_bird_shannon = log(bird_shannon + 1),
    log_bird_fdis = log(bird_f_dis + 1),
    log_bird_pd = log(bird_pd + 1),
    log_mammal_shannon = log(mammal_shannon + 1),
    log_mammal_fdis = log(mammal_f_dis + 1),
    log_mammal_pd = log(mammal_pd + 1)
  )
model1 <- glm(log_mammal_pd ~ bd+nlt+pod+rd+dgs+bh+impervious+cropland+shrubland+forest,
              data = data, 
              family = gaussian(link = "identity"),
              na.action = na.fail)
summary(model1)
model_set <- dredge(model1)
print(model_set)
best_models <- get.models(model_set, subset = delta < 2)
final_model <- best_models[[which.max(model_set$weight[model_set$delta < 2])]]
print(final_model)
summary(final_model)
r_squared <- r.squaredGLMM(final_model)
print(r_squared)
coef_optimized <- summary(final_model)$coefficients
plot_data <- data.frame(
  Variable = rownames(coef_optimized),
  Estimate = coef_optimized[, "Estimate"],
  StdError = coef_optimized[, "Std. Error"],
  pValue = coef_optimized[, "Pr(>|t|)"]
)
plot_data$Significant <- plot_data$pValue < 0.05
ggplot(plot_data[plot_data$Variable != "(Intercept)", ], 
       aes(x = Estimate, y = Variable, color = Significant)) +
  geom_pointrange(aes(xmin = Estimate - 1.96 * StdError, xmax = Estimate + 1.96 * StdError)) +
  labs(title = "Significant Variables Affecting Soundscape Index",
       y = "Variables",
       x = "Estimated Effect",
       color = "Significant (p < 0.05)") +
  theme(
    axis.text.y = element_text(angle = 0, hjust = 0.5),
    panel.border = element_rect(color = "black", fill = NA, size = 1)
  )
significant_vars <- plot_data$Variable[plot_data$Significant & plot_data$Variable != "(Intercept)"]
for (var in significant_vars) {
  p <- ggplot(data, aes_string(x = var, y = "log_mammal_pd")) +                                        
    geom_point(alpha = 0.6, color = "#FF69B4") +
    geom_smooth(method = "glm", method.args = list(family = gaussian(link = "identity")), 
                color = "#FF69B4", fill = "#FFDDE5",alpha = 0.3, se = TRUE) +
    labs(title = paste("Fitted Curve for Variable:", var),
         x = var,
         y = "log_mammal_pd") +                                                                            
    theme_minimal() +
    theme(
      text = element_text(size = 14),
      plot.title = element_text(hjust = 0.5, face = "bold"),
      panel.grid.major = element_line(color = "gray80"),
      axis.text = element_text(color = "black"),
      panel.border = element_rect(color = "black", fill = NA, size = 1) 
    )
  plot(p)
}


#############RLQ
rm(list=ls())
library(vegan)
library(ade4)
library(ggplot2)
library(ggrepel)
library(ggpubr)
spe<-read.csv("E:/L.csv",header = T,row.names = 1)
env<-read.csv("E:/R9.csv",header = T,row.names = 1)
traits<-read.csv("E:/Q2.csv",header = T,row.names = 1)
sapply(env, class)
env <- as.data.frame(lapply(env, function(x) as.numeric(as.character(x))))
afcL.aravo <- dudi.coa(spe, scannf = FALSE)
acpR.aravo <- dudi.hillsmith(env,row.w = afcL.aravo$lw,
                             scannf = FALSE)
traits[] <- lapply(traits, function(x) {
  if (is.character(x)) factor(x) else x
})
dudi_Q <- dudi.hillsmith(traits, row.w = afcL.aravo$cw, scannf = FALSE)
rlq.aravo <- rlq(  dudiR = acpR.aravo,
                   dudiL = afcL.aravo,
                   dudiQ = dudi_Q,
                   scannf = FALSE)
plot(rlq.aravo)
s.label(rlq.aravo$lR)
s.label(rlq.aravo$lQ)
s.arrow(rlq.aravo$l1)
s.arrow(rlq.aravo$c1)
AxcR1 <- round((rlq.aravo$eig[1] / sum(rlq.aravo$eig)),2)
AxcR2 <- round((rlq.aravo$eig[2] / sum(rlq.aravo$eig)),2)
AxcR1
AxcR2
site<-rlq.aravo$lR
otu<-rlq.aravo$lQ*1.5
chem<-rlq.aravo$l1*7
trait<-rlq.aravo$c1*3
p <- ggplot() +  
  geom_point(data = site, aes(AxcR1, AxcR2),  colour = "#f57c6e",size = 3) +  
  geom_segment(data = otu, aes(x = 0, y = 0, xend = AxcQ1, yend = AxcQ2),
               arrow = arrow(angle = 22.5, length = unit(0.35, "cm"),
                             type = "closed"),
               linetype = 1, size = 0.6, colour = "#b8aeeb") +
  geom_text_repel(data = otu, aes(AxcQ1, AxcQ2, label = row.names(otu))) +  
  geom_segment(data = chem, aes(x = 0, y = 0, xend = RS1, yend = RS2),
               arrow = arrow(angle = 22.5, length = unit(0.35, "cm"),
                             type = "closed"),
               linetype = 1, size = 0.6, colour = "#e6a84b") +
  geom_text_repel(data = chem, aes(RS1, RS2, label = row.names(chem))) +  
  geom_segment(data = trait, aes(x = 0, y = 0, xend = CS1, yend = CS2),
               arrow = arrow(angle = 22.5, length = unit(0.35, "cm"),
                             type = "closed"),
               linetype = 1, size = 0.6, colour = "#972b1d") +
  geom_text_repel(data = trait, aes(CS1, CS2, label = row.names(trait))) +  
  labs(x = "RLQ1 51.54%", y = "RLQ2 42.73%") +
  geom_hline(yintercept = 0, linetype = 3, size = 1) +
  geom_vline(xintercept = 0, linetype = 3, size = 1) +
  guides(shape = guide_legend(title = NULL, color = "black"),
         fill = guide_legend(title = NULL)) +
  theme_bw() + theme(panel.grid = element_blank())
p
randtest(rlq.aravo, nrepet = 99999, modeltype =6)
summary(rlq.aravo)
fourth.aravo <- fourthcorner(
  tabR = env,
  tabL = spe,
  tabQ = traits,
  modeltype = 4,
  p.adjust.method.G = "none",
  p.adjust.method.D = "none",
  nrepet = 9999
)
